# Supplementary material for: Reassessment of HIV-1 Acute Phase Infectivity: Accounting for Heterogeneity and Study Design with Simulated Cohorts
Source: PLoS Med. 2015 Mar 17;12(3):e1001801. doi: 10.1371/journal.pmed.1001801 (PMC4363602; doi:10.1371/journal.pmed.1001801)
Supplement: S1 Data — This ZIP file contains an RDATA file intended to facilitate future modeling work by providing our ABC-SMC posterior distribution for parameter estimates for acute phase infectivity and duration, and individual heterogeneity in transmission. (ZIP) [file pmed.1001801.s001.zip]

Archive with 3 entries (2 files):
- Data File S1.Rdata
- __MACOSX/
- __MACOSX/._Data File S1.Rdata
